# Supplementary material for: Reporting of Incidence and Outcome of Bone Metastases in Clinical Trials Enrolling Patients with Epidermal Growth Factor Receptor Mutated Lung Adenocarcinoma—A Systematic Review
Source: Cancers (Basel). 2021 Jun 23;13(13):3144. doi: 10.3390/cancers13133144 (PMC8267949; doi:10.3390/cancers13133144)
Supplement: Supplementary file 1 [file cancers-13-03144-s001.zip]

Archive with 1 entries (1 files):
- cancers-1219669-supplementary.pdf
